# Supplementary material for: Identification of Flower-Specific Promoters through Comparative Transcriptome Analysis in Brassica napus
Source: Int J Mol Sci. 2019 Nov 26;20(23):5949. doi: 10.3390/ijms20235949 (PMC6928827; doi:10.3390/ijms20235949)
Supplement: Supplementary file 1 [file ijms-20-05949-s001.zip › ijms-644350-SI-to conversion/Table S2.xlsx]

## Sheet: Sheet1
Table S2. Transcriptome data of 249 flower-specific candidate genes from 12 different tissues.
Flower specific gene NO.	Gene name	Root	Leaf	Bud	Silique	Stamen	Pistil	Blosomypetal	Wiltingpetal	Stem	Sepal	Ovule	Pericarp
FSP001	BnaA06g05990D	0	0	0	0	0	1.18768	17.6383	0	0	0	0	0
FSP002	BnaC08g30080D	0	0	1.27796	0	0	0	0	90.0323	0	0	0	0
FSP003	BnaC04g46160D	0	0	0	0	0	0	23.5092	18.9195	0	0	0	0
FSP004	BnaC04g46430D	0	0	0	0	0	0	15.7841	80.5761	0	15.8933	0	0
FSP005	BnaA10g15170D	0	0	46.3632	0	0	0	82.6777	13.713	0	0	0	0
FSP006	BnaA10g14640D	0.325681	0	3.00274	0	0	0.324221	105.983	12.9913	0	0	0.384232	0
FSP007	BnaA10g13920D	0	0	0	0	0.225096	2.60462	26.1988	2.83163	0	6.20632	0	0
FSP008	BnaA05g22690D	0	0	673.525	0	123.735	611.259	102.622	0	0	343.038	0	0
FSP009	BnaC04g07690D	0.448401	0.284944	46.9588	0.282977	3.29838	9.74008	49.4661	18.4263	0.962756	187.702	0	0.313308
FSP010	BnaC02g26780D	0	0	2.15636	0	0.853456	0	1601.67	135.389	0	34.4932	0	0
FSP011	BnaA03g26090D	0.501513	0	0	0	0	0	125.851	31.3179	0	0	0	0.504587
FSP012	BnaA03g25310D	0	0	0	0	0	0	29.2441	20.0884	0	1.70642	0	0
FSP013	BnaA03g41330D	0	0	3.17695	0.47106	5.17926	14.3739	30.9264	12.4829	0.962035	2.8164	0	0
FSP014	BnaA08g18050D	0	0.400203	8.61415	0	2.58258	70.0185	18.1103	8.73122	0	0	0	0
FSP015	BnaA10g00250D	0	0	23.5364	0	38.1915	246.749	154.673	60.6237	0	149.267	0.991231	0
FSP016	BnaC03g46100D	0	0	0	0	0	5.20675	38.2134	16.333	0	0	0	0
FSP017	BnaC03g45920D	0	0	0	0	0	0	384.673	583.29	0	0	0	0
FSP018	BnaC04g35910D	0	0	14.1596	0	0	44.0763	17.2754	40.3467	0	13.396	0	0
FSP019	BnaA04g02260D	0	0	2338.83	0	0	2527.67	0	2053.16	0	0	0	0
FSP020	BnaA03g08030D	0	0.335302	78.8618	0	0	16.1088	139.289	57.6418	0	0.398038	0	0
FSP021	BnaA06g28330D	0	0	0	0	0	0	28.5687	0	0	24.9426	0	0
FSP022	BnaA06g28320D	0	0	0	0	0	0	22.8274	25.5444	0	0	0.941795	0
FSP023	BnaA06g26510D	0	0	0.201855	0	1.05614	44.2599	128.102	13.8125	0	7.8593	0	0
FSP024	BnaC06g09380D	0	0	3.17034	0	0	7.62859	28.7093	5.28569	0	2.43404	0	0
FSP025	BnaC08g00730D	0	0.311748	39.2598	0	0.304623	14.8723	3.04933	46.2187	0	15.0582	0	0
FSP026	BnaC08g01420D	0	0.754309	0.942789	0	0.283618	0	37.5839	15.2224	0	4.39264	0	0
FSP027	BnaA02g03750D	0	0	0	0	1.61111	7.21247	23.6011	5.73722	0.793589	55.9788	0.2009	0.984134
FSP028	BnaC05g21030D	0	0	29.5755	0	0	16.8048	8.79039	33.9206	0	0	0	0
FSP029	BnaA03g14030D	0	0.171742	3.70414	0	4.31352	6.75739	268.251	59.1653	0	152.254	0	0
FSP030	BnaA03g15270D	0	0	0	0	0.474112	0	0	41.6522	0	2.24283	0	0.301911
FSP031	BnaC03g07600D	0.485962	0	1.20002	0	12.7658	64.9971	19.5128	15.724	0.297603	2.34492	0	0
FSP032	BnaA03g21920D	0.10898	0.372127	3.51128	0	0	0.342567	0.21406	18.1354	0.0715576	0.213638	0.286172	0
FSP033	BnaA03g35160D	0	0	26.3985	0	0	5.9394	0	20.2637	0	4.60445	0	0
FSP034	BnaC08g38910D	0	0	0	0	0	0	0	509.761	0	39.8036	0	0
FSP035	BnaC02g18270D	0	0	0	0	1.47327	0.44878	29.3203	3.93901	0	0.476389	0	0
FSP036	BnaC09g08600D	0.727004	0	709.242	0	6.7538	514.601	4.34229	36.5969	0	1.41806	0	0.727246
FSP037	BnaA05g00200D	0	0	0	0	0	3.10245	1010.76	57.9492	0	0	0	0
FSP038	BnaA05g02370D	0	0	0	0	1.8322	0	17.799	0	0	1.79385	0	0
FSP039	BnaA05g03200D	0.211077	0	0.216063	0	0.216694	0	1.91002	24.6154	0	0.57875	0	0
FSP040	BnaC03g18290D	0	0.2635	0	0	0	0	1.33923	61.2014	0	3.74693	0	0
FSP041	BnaC06g18820D	0	0.57202	1.18795	0	0	9.42708	15.0687	7.20767	0	0	0.645633	0
FSP042	BnaA01g11120D	0	0.646141	1.40922	0	0	1.10626	15.2454	1.77094	0.371263	2.18077	0	0
FSP043	BnaC01g02120D	0	0	0	0	2.28771	4.52572	22.9179	33.0743	0	48.2095	0	0
FSP044	BnaC01g02540D	0	0	0	0	24.2153	23.1844	23.6113	4.04798	0	3.21859	0	0
FSP045	BnaC01g06770D	0	0	14.0655	0	0.891018	38.5448	94.7485	16.9968	0	100.414	0	0
FSP046	BnaA03g02790D	0	0	0	0	0	0	0	52.3832	0	0	0	0
FSP047	BnaA03g02710D	0.293511	0	19.8989	0	0	16.2016	44.1561	10.5292	0	0.280094	0	0
FSP048	BnaA09g33610D	0	0	20.7451	0	20.0034	166.993	905.561	76.4087	0.490325	67.218	0.666072	0
FSP049	BnaA09g33600D	0	0	18.2266	0	4.51073	200.612	1073.56	126.388	0.228802	173.66	0.228653	0
FSP050	BnaA09g33180D	0	0	0	0	0	0	0	932.275	0	0	0	0
FSP051	BnaC07g18870D	0	0	0	0	0	0	0	134.474	0	0	0	0
FSP052	BnaA07g07150D	0	0	0	0	0	0	0	33.6393	0	0	0	0
FSP053	BnaA07g07130D	0	0	0	0	0	0	0	112.958	0	0	0	0
FSP054	BnaC04g39860D	0	0	10.5291	0	0.617428	7.73024	16.4403	0	0	2.96565	0	0
FSP055	BnaC08g34480D	0	0	0	0	23.7186	0	10.265	16.7098	0	0	0	0
FSP056	BnaA08g08970D	0	0	29.526	0	6.50075	0	0	99.9041	0	8.01515	0	0
FSP057	BnaA08g11240D	0.929992	0.206223	151.325	0	0.940062	223.303	10.5196	15.2889	0	0.895824	0	0.136501
FSP058	BnaA04g03040D	0	0	0	0	1.82437	0	9.15427	18.9454	0	29.9962	0	0
FSP059	BnaA06g15270D	0	0.512885	186.187	0.196997	7.75214	5.64384	150.789	6.31444	0.614627	796.421	0.195514	0.375773
FSP060	BnaC03g47880D	0	0	0	0	0	0	205.627	0	0	0	0	0
FSP061	BnaA03g18510D	0	0	0	0	0	0	182.12	309.766	0	0	0	0
FSP062	BnaC03g38760D	0.90645	0.521101	0	0	0.356237	0	18.7682	6.98691	0.700971	5.13219	0.347056	0
FSP063	BnaCnng02360D	0	0	0	0	0	0	294.487	38.7258	0	0	0.816773	0
FSP064	BnaCnng01270D	0.262651	0	0	0.270664	1.41955	0	0.998882	21.6245	0	0.994782	0	0.142376
FSP065	BnaC01g09750D	0	0	1.45931	0	0.219772	2.78663	20.1735	2.34696	0	1.05905	0.218326	0
FSP066	BnaC01g09550D	0.564328	0	0	0	0	0	3.14398	63.2197	0	3.07994	0	0.325561
FSP067	BnaA09g37170D	0.810075	0	15.0725	0.86723	1.98997	203.888	4.6474	44.1722	0	0	0	0
FSP068	BnaC08g21000D	0	0	0.58487	0	0	46.8508	18.9288	0	0	1.21407	0	0
FSP069	BnaA01g01090D	0	0	0	0.378303	1.44132	0.477224	17.5562	31.9601	0	21.1239	0.477178	0
FSP070	BnaA10g05680D	0	0	0	0	0	0	23.1449	8.91104	0	0	0	0
FSP071	BnaC05g45400D	0	0	0	0	0	0.682538	2.66895	91.6137	0	1.98827	0.684821	0
FSP072	BnaC05g46400D	0.603144	0	0	0	0	0	1.68289	30.7289	0	0	0	0
FSP073	BnaAnng01650D	0.996996	0.507007	6.86804	0.225516	0.793378	1.32014	1.56168	106.227	0.265504	1.83348	0	0.723248
FSP074	BnaAnng01270D	0	0	0	0	0	7.11724	196.22	17.8613	0.150413	0.585111	0	0
FSP075	BnaAnng01260D	0	0	7.65473	0	0	8.91102	319.759	33.739	0	0	0	0
FSP076	BnaAnng00920D	0	0	14.2145	0	4.98088	171.623	93.9576	3.24187	0	8.76539	0	0
FSP077	BnaC09g25190D	0	0.942756	0	0	0	0	6.71142	36.0937	0.242684	27.6618	0.242517	0
FSP078	BnaC09g25850D	0	0	0	0	0	0	9.212	36.4309	0	4.3716	0	0
FSP079	BnaA07g12880D	0	0	0	0	0	0	1619.19	0	0	0	0	0
FSP080	BnaC05g25930D	0	0	0	0	0	0	6.65804	21.2237	0	0	0	0
FSP081	BnaC07g11000D	0	0	0	0	0	0	0	989.386	0	0	0	0
FSP082	BnaC01g29540D	0	0	3170.31	0	0	3568.1	115.849	588.564	0	0	0	0
FSP083	BnaA02g15200D	0.403001	0	1.92708	0.393318	1.24122	2.07346	15.6723	5.44754	0.415147	2.77469	0.414658	0
FSP084	BnaC02g08380D	0	0.158597	55.4522	0.149804	2.9067	143.714	2.14055	18.0811	0	0.194654	0	0.145899
FSP085	BnaA03g38880D	0	0	0	0	0	0	1154.02	1459.34	0	0	0	0
FSP086	BnaA03g40390D	0	0	11.8704	0	0	0	1.09452	35.8026	0	1.05562	0	0
FSP087	BnaC04g14250D	0	0	0	0	0	0	93.0726	5.67497	0	0	0	0
FSP088	BnaC02g27980D	0	0	0	0	0	0	0	45.1926	0	0	0	0
FSP089	BnaA07g11640D	0	0	0	0	0	0	0.199826	28.1354	0	0	0	0
FSP090	BnaA07g11630D	0	0	0	0.41562	0	0	1.98961	90.5235	0	0.441871	0.866195	0
FSP091	BnaA03g31810D	0	0	0.307138	0	0	39.9579	16.0203	2.14571	0	0.325958	0	0
FSP092	BnaA04g07040D	0	0	0	0	0	0	11.3309	56.8352	0	0	0	0
FSP093	BnaC05g41580D	0	0	0	0	42.0232	0	0	52.5751	0	0	0	0
FSP094	BnaC05g42850D	0	0	0.286079	0	0.312212	0	18.6971	8.19007	0	0	0	0
FSP095	BnaC05g42900D	0	0	1.00164	0	0	0	75.6479	0	0	0	0.49214	0
FSP096	BnaA06g21920D	0	0.621448	3.99727	0	2.50189	1.24007	14.9709	27.1889	0	2.98194	0	0
FSP097	BnaC08g25160D	0	0	200.074	0	0.440737	62.4527	228.065	66.0463	0	12.9894	0	0
FSP098	BnaC01g10920D	0	0	0	0	0	0	175.009	0	0	0	0	0
FSP099	BnaC01g11320D	0.351266	0	3.36654	0.355688	1.46295	1.81304	11.717	41.7868	0	22.4928	0.725161	0.35824
FSP100	BnaC01g11490D	0	0	0	0	0	6.03206	0	39.0838	0	2.62898	0	0
FSP101	BnaC05g37900D	0.810472	0	3.28876	0	0.172202	0	1.36197	23.5349	0	0.170359	0	0
FSP102	BnaC07g09080D	0	0	0	0	0	0	15.1591	5.06588	0	0	0	0
FSP103	BnaA02g20850D	0	0	0	0	0.844566	3.29146	1185.01	87.6617	0	9.70333	0.84322	0
FSP104	BnaC06g36520D	0	0	0	0	0	0	42.2961	2.73633	0	0	0	0
FSP105	BnaC06g35900D	0	0.210517	0.165544	0.134378	0.266197	0.680564	29.2695	7.38409	0	3.68457	0	0
FSP106	BnaA07g28770D	0	0	505.001	0	5.8239	342.664	17.9283	96.1302	0	8.52725	0	0
FSP107	BnaC02g14340D	0	0	0	0	0	0	96.6138	0	0	0	0	0
FSP108	BnaA07g26700D	0	0	0	0	0	0	0	415.829	0	0	0	0
FSP109	BnaA07g27400D	0	0	0	0	0	0	45.9034	0	0	0	0	0
FSP110	BnaC05g36370D	0.636597	0	56.7558	0	2.10751	171.412	5.83394	17.3122	0	0.343861	0	0
FSP111	BnaC05g35970D	0	0	0	0	0	0	89.024	8.42564	0	0	0	0
FSP112	BnaC03g26030D	0	0	0	0	0	0	442.522	660.89	0	0	0	0
FSP113	BnaC03g25970D	0	0	7.45383	0	0	19.2187	16.1367	10.9415	0	10.5107	0	0
FSP114	BnaC07g43020D	0	0	0	0	0	0	0	16.913	0	0	0	0
FSP115	BnaA05g37350D	0.258222	0	1.9258	0	0.578683	3.37837	154.266	103.308	0	172.454	0	0.279744
FSP116	BnaC08g47990D	0	0	0	0	0	0	642.876	0	0	84.4748	0	0
FSP117	BnaC02g45360D	0.854619	0.610836	0	0	0	0	19.8885	8.1294	0.349629	0	0	0
FSP118	BnaC08g15920D	0.599178	0.466973	0	0	0	0	0.308267	26.7703	0.312117	3.06758	0	0
FSP119	BnaC08g15940D	0.51626	0	0	0	0	0	5.88232	134.507	0	6.50858	0	0
FSP120	BnaAnng32400D	0	0	0	0	0	0	11.3147	37.7311	0.594144	0	0	0
FSP121	BnaA05g09600D	0	0	0	0	0	0	18.0377	0.675204	0	0.483674	0.246882	0
FSP122	BnaA09g06580D	0.402285	0	0.793829	0	0.940713	0.709492	29.9986	2.71852	0	3.22223	0	0
FSP123	BnaCnng66170D	0.356106	0	1.45103	0	0	1.84771	17.4362	3.13082	0	0	0	0
FSP124	BnaA02g29150D	0	0	0	0	0	0	22.2801	2.64955	0	7.38933	0	0
FSP125	BnaAnng32120D	0	0	7.50596	0	1.4294	1.89321	8.76859	29.5737	0	0.904348	0	0.465754
FSP126	BnaC07g18150D	0.207024	0	0	0	0	0	20.3096	1.96973	0	0	0	0
FSP127	BnaA03g36200D	0	0	0	0	0	0	110.986	368.359	0	485.403	0	0
FSP128	BnaA09g10000D	0	0	0.571139	0	0.464928	0.330398	16.96	3.49469	0	0	0	0
FSP129	BnaC04g15770D	0.511689	0	220.686	0	2.70362	271.073	2.59042	15.8638	0	2.68976	0	0
FSP130	BnaA07g08630D	0.131175	0	0.981711	0	0	0.336352	7.43128	47.2266	0	0.298862	0	0
FSP131	BnaA08g27930D	0	0.216093	38.0791	0	0.28587	7.9635	4.13497	28.4736	0	4.92517	0.280758	0
FSP132	BnaCnng64320D	0	0	46.2132	0	0.964982	41.8229	1.83875	18.8872	0	0	0	0
FSP133	BnaA01g13360D	0.237117	0.370504	0.466536	0	0	0	2.47456	27.2236	0	3.11258	0	0
FSP134	BnaA01g22620D	0	0	23.342	0	11.3116	9.35665	35.572	10.4609	0	0	0	0
FSP135	BnaCnng14810D	0	0	0	0	25.5842	94.4164	22.346	452.812	0	58.444	0	0
FSP136	BnaA09g27530D	0.124855	0	4.83622	0	0.29115	6.19527	38.1041	12.8614	0.137384	0.582535	0	0
FSP137	BnaC05g00330D	0	0	1.30266	0	3.1266	10.811	17.9723	3.01381	0	14.0991	0	0
FSP138	BnaA09g42050D	0	0	0	0	0	0	0	18.78	0	0	0	0
FSP139	BnaA02g13980D	0	0	0	0	0	0	184.36	0	0	0	0	0
FSP140	BnaC02g42430D	0	0	0	0	0	0	24.265	0	0	0	0	0
FSP141	BnaC02g35080D	0.431042	0	0	0	0	0	0	15.2043	0	0	0	0
FSP142	BnaA02g04770D	0	0	211.007	0.634847	0	29.673	238.375	106.174	0.693667	1.74295	0	0
FSP143	BnaC03g77240D	0	0	0	0	0	0	721.437	0	0	0	0	0
FSP144	BnaC04g06190D	0	0	0	0	0	0	0	15.9108	0	0	0	0
FSP145	BnaC01g22320D	0	0	1.66755	0	0	42.98	97.6382	5.3066	0	0	0	0
FSP146	BnaA05g26030D	0	0	0	0	1.4282	0	138.635	15.4012	0	0	0	0
FSP147	BnaA08g14200D	0	0	0.333702	0	0	43.3044	353.883	28.7644	0	0	0	0
FSP148	BnaA08g13140D	0.105933	0.846267	0.707596	0.212123	0.256211	0.812113	27.3405	2.19065	0.410466	3.18253	0	0.131516
FSP149	BnaC02g02400D	0	0	2.05766	0	0	0	95.2983	9.08524	0	0	0	0
FSP150	BnaA06g33360D	0	0	14.5408	0	0.702922	341.529	565.73	71.5945	0.351063	1.37598	0.175444	0
FSP151	BnaC02g23400D	0	0	0	0	0	0	3.52018	116.77	0	0	0	0.906333
FSP152	BnaCnng59980D	0	0	0	0	0	0	0	299.41	0	0	0	0
FSP153	BnaA05g32610D	0	0	512.869	0	0	89.4341	0	32.7956	0	0	0	0
FSP154	BnaC05g47540D	0	0	0	0	0	0	7.80945	20.7015	0	0	0	0.585595
FSP155	BnaCnng59500D	0	0	0	0	0	0	82.1956	6.88971	0	0	0	0
FSP156	BnaC01g22740D	0	0	0	0	0	21.3319	22.0698	0	0	0	0	0
FSP157	BnaC04g22420D	0	0	0	0	0	0	0.87398	15.5129	0	2.62123	0	0
FSP158	BnaC05g40570D	0.962821	0.442647	398.84	0.46072	0	2.67125	3.93155	28.6563	0	1.08394	0.537293	0
FSP159	BnaC05g40650D	0	0	1691.42	0	0	193.757	0	32.3002	0	0	0	0
FSP160	BnaCnng58150D	0	0	0	0	0	0	29.4373	0	0	12.7412	0	0
FSP161	BnaAnng06500D	0	0	104.545	0	0	0	29.5963	175.774	0	24.9426	0	0
FSP162	BnaC04g26350D	0	0	189.305	0.396882	0	9.45619	25.1236	32.5499	0	3.39049	0	0
FSP163	BnaA09g13880D	0	0	90.2628	0	0.310864	269.063	18.8758	2.59189	0	8.4993	0.309495	0
FSP164	BnaC04g14070D	0	0	0.386931	0	0	1.78922	64.0623	4.9327	0	5.98876	0	0
FSP165	BnaC05g13060D	0	0	0	0	0	0	0	104.846	0	0	0	0
FSP166	BnaCnng09430D	0	0	0	0	0	0.380203	10.0201	59.2633	0	0.373275	0	0
FSP167	BnaA02g17520D	0	0	0	0	0	0	0	31.4531	0.884166	2.53709	0	0
FSP168	BnaC01g10040D	0	0	0	0	0	0	22.8195	0.584484	0	0	0	0.14839
FSP169	BnaC01g09990D	0	0	0	0	0	0	83.2181	0	0	182.296	0	0
FSP170	BnaA04g20020D	0.4187	0	3.86463	0	7.09236	0.320254	21.5532	3.48374	0	0	0	0.431655
FSP171	BnaA02g19960D	0	0	0	0	0	0	205.627	0	0	0	0	0
FSP172	BnaA06g10070D	0	0	0	0	0	312.16	73.212	0	0	0	0	0
FSP173	BnaC03g60270D	0	0	0	0	0.756271	0	20.0096	0	0	7.00438	0	0
FSP174	BnaC07g20950D	0	0	18.0635	0	8.68548	38.8391	29.0552	9.50849	0	0.6981	0	0
FSP175	BnaA05g29620D	0	0	0	0	0	0	18.3891	11.5348	0	0	0	0
FSP176	BnaA07g00860D	0.274811	0.928541	0.130029	0	0.169069	2.67469	26.9692	8.10808	0	0.427522	0	0
FSP177	BnaCnng53530D	0.201942	0.341696	0.658748	0.228757	0.463606	1.41768	16.5705	0.819255	0.235737	3.75631	0	0
FSP178	BnaA01g08340D	0	0	6.79562	0.654815	0.370832	0	16.8731	41.6789	0	1.47839	0.753386	0.622907
FSP179	BnaA06g11430D	0	0	0	0	0	0	4.05147	23.6687	0	0	0	0
FSP180	BnaA09g47700D	0.898474	0	1.23243	0.296751	0	0.263551	15.8308	100.39	0	0.646793	0.657123	0.320132
FSP181	BnaC03g56690D	0	0.765607	1.6066	0	0.809431	0.828802	18.4254	2.21048	0	1.57932	0	0
FSP182	BnaA09g11520D	0	0	1731.09	0	0	273.131	11.694	26.1755	0	0	0	0
FSP183	BnaA02g28260D	0.645144	0.864502	0	0.346781	0.71587	0	77.3607	19.5731	0	11.4256	0	0
FSP184	BnaC06g29530D	0	0	0	0	0	0	0	250.762	0	0	0	0
FSP185	BnaAnng22590D	0	0	3162.02	0	0	1309.96	1307.05	670.044	0	0	0	0
FSP186	BnaC01g37180D	0	0	0	0	0	1.47604	2.18041	16.3581	0	7.20814	0	0
FSP187	BnaUnng01380D	0	0	0	0	0	0	833.001	0	0	0	0	0
FSP188	BnaC03g42050D	0	0	0	0	0	0	0	384.433	0	0	0	0
FSP189	BnaCnng06650D	0	0	0	0	0	0	5.76854	20.7981	0	1.15937	0	0
FSP190	BnaA06g39620D	0	0	0	0	0.907226	0.447915	32.8211	10.5864	0	6.70247	0.895668	0
FSP191	BnaA04g16580D	0.919757	0	33.4234	0	0.372893	98.5111	3.4326	15.5589	0	0.377656	0	0
FSP192	BnaA05g11920D	0	0	0	0	0	0	28.7445	6.11876	0	0	0	0
FSP193	BnaA05g12280D	0	0.872208	12.3799	0	40.4351	48.4584	40.3835	3.05515	0	2.10766	0	0
FSP194	BnaC01g41370D	0	0	901.227	0	55.9645	3982.73	278.655	61.2023	0	73.0325	0	0
FSP195	BnaC06g10170D	0	0	0	0	0	0	22.1091	0	0	0	0	0
FSP196	BnaA04g25790D	0	0.461239	0.880162	0	2.26649	3.9981	18.6269	38.2785	0	12.6365	0.569956	0
FSP197	BnaA01g18910D	0	0	0	0	0	35.7685	33.9376	0	0	29.9953	0	0
FSP198	BnaCnng44060D	0	0.423792	1.57066	0	0.894682	0	6.13348	17.5896	0	15.0908	0	0
FSP199	BnaC01g19530D	0	0	0	0	0	0	23.6355	3.2781	0	0	0	0
FSP200	BnaCnng42690D	0.827422	0.150499	49.453	0	3.14847	167.396	4.12688	26.5934	0	1.04547	0	0
FSP201	BnaCnng41900D	0.777721	0	0.482971	0.161415	0	1.34191	31.4364	142.816	0	0.832296	0.65458	0.149379
FSP202	BnaCnng05370D	0.762735	0	0	0	0	0	5.67238	62.5376	0	7.17312	0	0
FSP203	BnaA09g27790D	0.52226	0	7.15629	0	0	0	0	25.9256	0	3.92139	0.642147	0
FSP204	BnaC04g51440D	0	0	0	0	0	0	21.1395	0	0	6.61336	0	0
FSP205	BnaC04g50440D	0	0	0	0	0	0	3.82718	15.3911	0	0	0	0
FSP206	BnaCnng40640D	0	0	0	0	0	0	0	253.508	0	0	0	0
FSP207	BnaCnng40600D	0	0	685.398	0	0	2619.92	651.231	0	0	0	0	0
FSP208	BnaA09g46230D	0	0	0	0	0	0	0.315355	39.9721	0	0.624081	0	0
FSP209	BnaA09g26490D	0	0.242469	66.2024	0	0	34.3808	4.14427	32.0191	0	0.590623	0.293888	0.217535
FSP210	BnaA06g39410D	0	0	0	0	0	0	29.5963	0	0	0	0	0
FSP211	BnaAnng17390D	0	0	0	0	0	0	20.2127	0	0	0	0	0
FSP212	BnaAnng17220D	0.591799	0	554.873	0	1.33582	177.402	4.55619	26.7279	0	0	0	0
FSP213	BnaCnng36180D	0	0	228.997	0.501511	0.513872	37.0866	301.845	130.65	0	2.98679	0	0
FSP214	BnaC03g72030D	0	0	0	0	0	0	73.212	672.818	0	68.4632	0	0
FSP215	BnaAnng15690D	0	0	138.164	0	0	59.8979	0	27.0412	0	0	0	0
FSP216	BnaCnng33880D	0	0	0	0	0	0	0	1233.62	0	0	0	0
FSP217	BnaC03g16990D	0	0	0.952436	0	4.90144	1.85936	366.945	83.0793	0	314.243	0.584543	0
FSP218	BnaC04g01860D	0	0	0	0	0	0	20.3625	0	0	0	0	0
FSP219	BnaA03g58550D	0	0	0	0	1.03059	0	15.3914	12.7091	0	0.967911	0	0
FSP220	BnaC09g54570D	0	0	0	0	0	0	0	411.229	0	0	0	0
FSP221	BnaCnng75630D	0.416331	0	6.87167	0	6.90572	305.883	294.2	17.1976	0.401571	1.90702	0	0
FSP222	BnaA01g36750D	0	0	4565.82	0	0	35020.6	442.522	1167.41	0	0	0	0
FSP223	BnaAnng14540D	0	0.548127	0.298393	0	73.3625	0	17.3506	1.99117	0.165638	0.138576	0.16556	0.145338
FSP224	BnaA08g12410D	0	0	42.7557	0	0.607306	110.547	182.13	13.156	0	73.4749	0	0
FSP225	BnaC03g41080D	0	0	0	0	0	0	0	320.209	0	0	0	0
FSP226	BnaCnng31100D	0	0	0	0	0	0	18.0559	0	0	61.557	0	0
FSP227	BnaA09g00420D	0	0	0	0	2.38376	0.271776	2.7589	29.9819	0	0.349706	0.355754	0
FSP228	BnaC01g35860D	0	0	0	0	0	0	442.522	648.83	0	0	0	0
FSP229	BnaAnng14040D	0	0	0	0	0	0	1026.07	1112.56	0	3087.62	0	0
FSP230	BnaC09g47100D	0	0.399526	9.03602	0.624061	0.378716	20.1177	3.01866	19.2352	0.412767	0.799946	0.81741	0
FSP231	BnaA08g24930D	0	0	12.7879	0.423086	0	0.816957	18.3187	0.912201	0	0	0	0
FSP232	BnaCnng26810D	0.597066	0	0	0.295276	0	0	6.04579	56.2529	0	0.302347	0.306857	0
FSP233	BnaC08g49870D	0	0	0	0	0	0	0.582845	24.8061	0	0	0.872592	0
FSP234	BnaCnng26420D	0	0	0	0	0	0	21.5259	0	0	0	0	0
FSP235	BnaA02g08570D	0	0	0	0	0	84.7075	27.654	0	0	23.2814	0	0
FSP236	BnaA02g08430D	0.716463	0.172615	0	0	1.49431	0	3.93103	20.9074	0	5.37339	0	0.658904
FSP237	BnaA02g36480D	0	0	0	0	0.104977	0	7.12443	45.3838	0	1.3181	0.723918	0.0793084
FSP238	BnaAnng36320D	0.294284	0	0	0.303713	0	0	3.84196	39.8315	0.307124	0.302347	0.919506	0
FSP239	BnaA06g01730D	0	0	0	0.403532	0.415914	0	40.4055	17.9497	0	141.343	0	0
FSP240	BnaC04g52860D	0	0	0	0	0	0	16.4815	131.587	0	2.51843	0	0
FSP241	BnaC02g47080D	0	0	0	0	0	0	0.547671	22.8664	0	0	0	0
FSP242	BnaA01g28120D	0	0	0	0	0.815343	0	15.9333	3.05123	0	0	0	0
FSP243	BnaA09g04320D	0	0	5.97125	0	3.96663	8.19633	21.8165	2.00415	0	2.1443	0	0
FSP244	BnaA09g03850D	0	0	6.58068	0	1.82243	7.49391	18.6383	0	0	0	0	0
FSP245	BnaC04g00150D	0.33319	0	453.232	0	0	20.857	0	36.2843	0	0	0.461134	0
FSP246	BnaA04g27910D	0	0	3.48032	0	1.83229	14.4804	6.78854	26.9868	0	0	0	0
FSP247	BnaA09g06800D	0	0.148047	1.75979	0	0	7.19156	48.2132	2.18193	0.58488	4.41406	0	0.428255
FSP248	BnaA04g21630D	0	0	0	0	0	0	0	44.3564	0	0	0	0
FSP249	BnaA05g32790D	0.35544	0	0.903738	0.204232	2.06978	3.70408	36.4329	40.7172	0.206491	17.622	0.206371	0
