# Supplementary material for: Identification of Flower-Specific Promoters through Comparative Transcriptome Analysis in Brassica napus
Source: Int J Mol Sci. 2019 Nov 26;20(23):5949. doi: 10.3390/ijms20235949 (PMC6928827; doi:10.3390/ijms20235949)
Supplement: Supplementary file 1 [file ijms-20-05949-s001.zip › ijms-644350-SI-to conversion/Table S3.xlsx]

## Sheet: Sheet1
Table S3. Primers used in this study.
Gene Name	Primer F (5’-3’)	Primer R (5’-3’)	Purpose
FSP017	GGATTTTGCGGTAGTGGTGG	CATGTAAGGGGAAGGGCGA	qPCR
FSP046	AGCCTGCACCCCTAATATTC	TCTCTTGTTGATGCCCGTTA	qPCR
FSP053	CTTTCCTCCGATGTCTGGAA	TGGTGAAGGAGGAGTTTGTT	qPCR
FSP061	AGATCACCACCACAAGAGTT	CGCGACATCTTCTACCACTA	qPCR
FSP070	GGAATCGAATGTAACGGTGG	CTAAGGTGAGAACCAGGGTC	qPCR
FSP080	AGTTGAATGAGTCGGAGTTCA	ATCGCTTCTTCACCGCTTA	qPCR
FSP081	AGCATGATTGTGTTCCTCCT	GATCTCTCGAAGCACCCTAG	qPCR
FSP085	ATGGATTTTGCGGTAGTGGT	CGAGGCGGAGTAATAGTAGG	qPCR
FSP087	TTCCGTCCTTCTTGTTCTCC	GTGTAGCGTCTCCTTGGTAA	qPCR
FSP089	GAAGTTCTGGTGTGTGGAGG	TCTTGATCCTCGCACAAGTG	qPCR
FSP092	GCCAGATAACCGCAAACTGT	GCTCACCAATCCTCCCCATT	qPCR
FSP098	AGGTGAGAGATTTAAGCCCT	GGCTTAAACGTTCTGGAGAT	qPCR
FSP101	ACCAAGTAGTCAAGTGATGA	AAGCCATTCCGATTTGGTTC	qPCR
FSP102	TGGGGAAGAAAGGAAAACGA	TGATTTCCTCCATCTTCCGG	qPCR
FSP140	AAGACCAAGAAAGCATCCGG	TCAACGGAAGCAAAGCCATT	qPCR
FSP144	CGCAGCAGTTCTACTCCATG	GGAGAGTACGAAGGGGACAG	qPCR
FSP152	GAAGAAGTAATGGGCATGGC	GAGAGTAATACGGCCGAGAG	qPCR
FSP171	ACAACAACTTCCTGTGCAGT	TGCTCTCTGGATTATTGCCG	qPCR
FSP179	GCTAGAAAGGTTGTAATGCC	GGAGAAGTGTGACCCTTGT	qPCR
FSP184	CTCTTCTTATGTGGCCGCTG	GGCAGAAGGAGGAATGGGAA	qPCR
FSP187	TGAAGATGGTCGACTTTGGA	TTTGCAATTAGGATCGGAGC	qPCR
FSP192	TTCCGTCCTTCTTGTTCTCC	GTGTAGCGTCTCCTTGGTAA	qPCR
FSP195	TGTTTCGTCTGTTCTGCTGT	GGAGACGCTGGAACTTTCTT	qPCR
FSP199	AGAAGGGAAAGCAGTGATGG	GTTCGGTGACATCAAAGCAA	qPCR
FSP205	CGTGTTCTTCTCAGGCTGTG	CGGCCAATTAACAGGAACCC	qPCR
FSP206	ATAAGGTCTCGCGGATCATC	CTAAACCCTCCCAGACTGTC	qPCR
FSP218	CCAGGTAGTGTAGAAACCGC	CAACAACGATCGCCATCTCT	qPCR
FSP225	TTTGGATACCTACTGCCGCA	GCAAGCGTCCAAACTGAGAT	qPCR
FSP228	TATCATCAACCTACGAGCCG	TCACGTTCTTTCACTGACCT	qPCR
FSP241	GTGACGATATCCCACCAGAA	AAGGGCCAAGTAAAGAGTCC	qPCR
BnActin	CTGGAATTGCTGACCGTATGAG	ATCTGTTGGAAAGTGCTGAGGG	qPCR
AtActin	CCCGCTATGTATGTCGCCA	AACCCTCGTAGATTGGCACA	qPCR
GUS	TTACCCTTACGCTGAAGAGATGC	GCTGTACAGTTCTTTCGGCTTGT	qPCR	Park et al. Molecular Biology Reports, 2011, 38(4):2307-2313.
FSP046_pro	TTGCCTTATTTGCCCTTCTGTATCC	CCCTTTGGCTTTCTGGTTGTCTATGA	Promoter Clone
FSP061_pro	GTCTGTGCCCATAGCTCCATTC	TTTGCTTAGGATAATTTGCT	Promoter Clone
FSP046p_121	ACCATGATTACGCCAAGCTTGACATACGATATGGAGTCTA	GACTGACCACCCGGGGATCCTTTGTAGGCCGCTAGATAGA	Promoter region inserted into pBI121 at Hind III and BamH I sites
FSP061p_121	ACCATGATTACGCCAAGCTTGTCTGTGCCCATAGCTCCAT	GACTGACCACCCGGGGATCCTTTGCTTAGGATAATTTGCT	Promoter region inserted into pBI121 at Hind III and BamH I sites
